# Supplementary material for: Small Non-Coding RNAs as New Biomarkers to Evaluate the Quality of the Embryo in the IVF Process
Source: Biomolecules. 2022 Nov 14;12(11):1687. doi: 10.3390/biom12111687 (PMC9687427; doi:10.3390/biom12111687)
Supplement: Supplementary file 1 [file biomolecules-12-01687-s001.zip]

Archive with 1 entries (1 files):
- biomolecules-1953351-supplementary.pdf
